# Supplementary material for: Biological and disease hallmarks of Alzheimer’s disease defined by Alzheimer’s disease genes
Source: Front Aging Neurosci. 2022 Nov 9;14:996030. doi: 10.3389/fnagi.2022.996030 (PMC9682170; doi:10.3389/fnagi.2022.996030)
Supplement: Supplementary file 1 [file Table_1.xlsx]

## Sheet: Supplementary table 1
Supplementary Table 1. Databases used in GeneAnalytics analysis.
Sources
This section provides links to all of the following MalaCards sources, including those obtained via GeneCards:
BitterDB - BitterDB currently holds over 570 bitter compounds obtained from the literature and from Merck index and their associated 25 human bitter taste receptors (hT2Rs).
CDC - The Centers for Disease Control and Prevention contains information about various diseases and health conditions.
Cell Signaling Technology - CST (Cell Signaling Technology) provides discovery tools for cell signaling research, including information about pathways and phosphorylation sites.
ClinicalTrials - ClinicalTrials.gov is a registry and results database of federally and privately supported clinical trials conducted in the United States and around the world.
ClinVar - ClinVar archives and aggregates information about relationships among variation and human health
CNVD - CNVD (Copy Number Variation in Disease) is a systematic and comprehensive database for copy number variations and related diseases, in which all the records were manually extracted from experimental data published in CNV-related articles. Hence, CNVD database is a reliable and comprehensive resource for studying diseases associated copy number variations.
Cochrane Library - The Cochrane Library (ISSN 1465-1858) is a collection of six databases that contain different types of high-quality, independent evidence to inform healthcare decision-making, and a seventh database that provides information about Cochrane groups. Cochranes mission is to promote evidence-informed health decision-making by producing high-quality, relevant, accessible systematic …
Cosmic - Catalogue of somatic mutations in cancer
dbSNP - The Single Nucleotide Polymorphism Database (dbSNP) is a free public archive for genetic variation within and across different species developed and hosted by the National Center for Biotechnology Information (NCBI) in collaboration with the National Human Genome Research Institute (NHGRI).
DGIdb - The Drug-Gene Interaction database (DGIdb) mines existing resources that generate hypotheses about how mutated genes might be targeted therapeutically or prioritized for drug development.
Disease Ontology - Disease Ontology provides a hierarchical open source ontology for the integration of biomedical data that is associated with human disease.
diseasecard - Diseasecard is an information retrieval tool for accessing and integrating genetic and medical information for health applications.
DiseaseEnhancer - DiseaseEnhancer is a database of manually curated disease-associated enhancers.
DISEASES - The University of Copenhagen DISEASES database provides disease-gene associations mined from literature.
DrugBank - The DrugBank database is a unique bioinformatics and cheminformatics resource that combines detailed drug (i.e. chemical, pharmacological and pharmaceutical) data with comprehensive drug target (i.e. sequence, structure, and pathway) information.
EFO - The Experimental Factor Ontology (EFO) provides a systematic description of many experimental variables available in EBI databases, and for external projects such as the NHGRI GWAS catalog. It combines parts of several biological ontologies, such as UBERON anatomy, ChEBI chemical compounds, and Cell Ontology.
ExPASy - ExPASy is the SIB Bioinformatics Resource Portal which provides access to scientific databases and software tools (i.e., resources) in different areas of life sciences including proteomics, genomics, phylogeny, systems biology, population genetics, transcriptomics etc.
FMA - The Foundational Model of Anatomy Ontology (FMA) is an evolving computer-based knowledge source for biomedical informatics; it is concerned with the representation of classes or types and relationships necessary for the symbolic representation of the phenotypic structure of the human body.
GARD - The Genetic and Rare Diseases Information Center (GARD) is a program of the NIH National Center for Advancing Translational Sciences (NCATS). GARD provides the public with access to current, reliable, and easy-to-understand information about rare or genetic diseases.
GeneAnalytics - GeneAnalytics enables researchers to identify tissues and cell types related to their gene sets, to characterize tissue samples and cultured cells and assess their purity and explore their selective markers.
GeneCards - GeneCards provides gene-centric information, automatically mined and integrated from a myriad of data sources, resulting in a web-based card for each of the tens of thousands of human gene entries.
GeneGo (Thomson Reuters) - GeneGo is a data mining & analysis solutions in systems biology
GeneHancer via GeneCards - GeneHancer is a database of genome-wide enhancer-to-gene associations, embedded in GeneCards.
GeneReviews - GeneReviews are expert-authored, peer-reviewed, current disease descriptions that apply genetic testing to the diagnosis, management, and genetic counseling of patients and families with specific inherited conditions.
GenomeRNAi - GenomeRNAi is a database containing phenotypes from RNA interference (RNAi) screens in Drosophila and Homo sapiens. In addition, the database provides an updated resource of RNAi reagents and their predicted quality.
GEO DataSets - Gene Expression Omnibus (GEO) is a database repository of high throughput gene expression data and hybridization arrays, chips, microarrays.
GO - GO, the Gene Ontology, is a dynamic controlled vocabulary that can be applied to all organisms even as knowledge of gene and protein roles in cells is accumulating and changing.
GTR - The Genetic Testing Registry (GTR) provides a central location for voluntary submission of genetic test information by providers. The scope includes the tests purpose, methodology, validity, evidence of the tests usefulness, and laboratory contacts and credentials.
HMDB - HMDB is an electronic database containing detailed information about small molecule metabolites found in the human body.
HPO - The Human Phenotype Ontology (HPO) aims to provide a standardized vocabulary of phenotypic abnormalities encountered in human disease.
ICD10 - A system of categories to which morbid entities are assigned according to established criteria. The purpose of the ICD is to permit the systematic recording analysis, interpretation and comparison of mortality and morbidity data collected in different countries or areas and at different times.
ICD10 via Orphanet - mapping between diseases and ICD10, as provided by Orphanet.
ICD11 - The International Classification of Diseases and Related Health Problems (ICD) is a tool for recording, reporting and grouping conditions and factors that influence health.
ICD9CM - The International Classification of Diseases, 9th Revision, Clinical Modification. ICD-9-CM is the official system of assigning codes to diagnoses and procedures associated with hospital utilization in the United States.
IUPHAR - The international Union of Basic and Clinical Pharmacology is a detailed, peer-reviewed pharmacological, functional and pathophysiological information on human, mouse and rat G Protein-Coupled Receptors, Voltage- and Ligand-Gated Ion Channels, Nuclear Hormone Receptors and selected Enzymes, including all Protein Kinases.
LifeMap - LifeMap Discovery® is a state-of-the-art platform for embryonic development and stem cell biology research.
LncRNADisease - The LncRNADisease database is not only a resource that curated the experimentally supported lncRNA-disease association data but also a platform that integrated tool(s) for predicting novel lncRNA-disease associatons. In addition, LncRNADisease also curated lncRNA interactions in various levels, including protein, RNA, miRNA, and DNA.
LOVD - LOVD stands for Leiden Open (source) Variation Database. LOVDs purpose : To provide a flexible, freely available tool for Gene-centered collection and display of DNA variations.
MalaCards - MalaCards is an integrated database of human maladies and their annotations, modeled on the architecture and richness of the popular GeneCards database of human genes. MalaCards is searched for annotations to find for example related diseases (that mention each other in their cards), and related organs.
MedGen - Organizes information related to human medical genetics, such as attributes of conditions with a genetic contribution.
MedlinePlus - MedlinePlus contains health information from the National Library of Medicine.
MedlinePlus Genetics - MedlinePlus Genetics provides consumer-friendly information about the effects of genetic variations on human health.
MeSH - MeSH is the National Library of Medicines controlled vocabulary thesaurus. It consists of sets of terms naming descriptors in a hierarchical structure that permits searching at various levels of specificity.
MESH via Orphanet - mapping between diseases and MESH, as provided by Orphanet.
MGI - MGI (Mouse Genome Informatics, formerly MGD) provides a comprehensive source of information on the experimental genetics of the laboratory mouse; it includes information on mouse markers, mammalian homologies, probes and clones. GeneCards presents links to mammalian homology pages, the name of the mouse gene, its location (in centiMorgan), phenotypic alleles, and links to the entries for th…
miR2Disease - miR2Disease, a manually curated database, aims at providing a comprehensive resource of miRNA deregulation in various human diseases.
NCBI Bookshelf - The NCBI Bookshelf provides free online access to books and documents in life science and healthcare.
NCI - The National Cancer Institute (NCI) is the federal governments principal agency for cancer research and training.
NCIt - NCI Thesaurus (NCIt) provides reference terminology for many NCI and other systems. It covers vocabulary for clinical care, translational and basic research, and public information and administrative activities.
NDF-RT - NDF-RT organizes the drug list into a formal representation. NDF-RT is used for modeling drug characteristics including ingredients, chemical structure, dose form, physiologic effect, mechanism of action, pharmacokinetics, and related diseases.
NIH Clinical Center - The center for clinical research of the NIH includes general and patient information and organization resources.
NINDS - The National Institute of Neurological Disorders and Stroke (NINDS) conducts and supports research on brain and nervous system disorders.
Novoseek - Novoseek extracted knowledge from biological databases and text repositories, enabling users to uncover the knowledge hidden within these data sources. The relevance scores of elements related to genes (chemical substances and diseases) are based on the analysis of co-occurrences of two elements in Medline documents. The observed number of documents where both elements appear together …
Novus Biologicals - The mission of Novus Biologicals, LLC is to accelerate scientific discovery by developing and marketing unique products for the lifesciences.
OMIM via Orphanet - mapping between diseases and OMIM, as provided by Orphanet.
OMIM® - OMIM® (Online Mendelian Inheritance in Man®) is a catalog of human genes and genetic disorders with a lot of information about many different aspects (medical and genetic). GeneCards presents a list of diseases listed as allelic variants in the respective entry for the gene, synonyms for the gene, and a link to the OMIM database entry. (Updated 06-Jun-2022)
Orphanet - Orphanet is the reference portal for information on rare diseases and orphan drugs, for all audiences. Orphanet’s aim is to help improve the diagnosis, care and treatment of patients with rare diseases.
PathCards - PathCards is an integrated database of human pathways and their annotations.
PharmGKB - PharmGKB is an integrated resource about how variation in human genes leads to variation in our response to drugs.
PubChem - PubChem is an open chemistry database at the National Institutes of Health (NIH).
PubMed - PubMed comprises more than 22 million citations for biomedical literature from MEDLINE, life science journals, and online books.
PubMed Health - PubMed Health provides information for consumers and clinicians on prevention and treatment of diseases and conditions.
QIAGEN - the leading provider of sample and assay technologies.
R&D Systems - A company providing antibodies, assays, kits and additional products and services.
Reactome - Reactome provides curated knowledgebase of biological pathways in humans.
Sino Biological - Sino Biological Inc is quickly becoming the leading global biological solution specialist, offering a comprehensive set of value-added and cost-effective premium quality solutions (services and reagents) to accelerate life science research and biological product development worldwide.
SNOMED-CT - SNOMED Clinical Terms (SNOMED CT) is the most comprehensive, multilingual clinical healthcare terminology in the world.
SNOMED-CT via HPO - mapping between diseases and SNOMED-CT, as provided by The Human Phenotype Ontology.
Tocris - Tocris Bioscience is a leading supplier of high performance life science reagents, peptides and antibodies, with customers in virtually all of the worlds major pharmaceutical companies, universities and research institutes.
UMLS - The UMLS integrates and distributes key terminology, classification and coding standards, and associated resources to promote creation of more effective and interoperable biomedical information systems and services, including electronic health records.
UMLS via Orphanet - mapping between diseases and UMLS, as provided by Orphanet.
UniProtKB/Swiss-Prot - UniProtKB/Swiss-Prot is the manually annotated and reviewed section of the UniProt Knowledgebase (UniProtKB). It is a high quality annotated and non-redundant protein sequence database, which brings together experimental results, computed features and scientific conclusions.
