# Supplementary material for: Biological and disease hallmarks of Alzheimer’s disease defined by Alzheimer’s disease genes
Source: Front Aging Neurosci. 2022 Nov 9;14:996030. doi: 10.3389/fnagi.2022.996030 (PMC9682170; doi:10.3389/fnagi.2022.996030)
Supplement: Supplementary file 2 [file Table_2.xlsx]

## Sheet: Supplementary table 2
Supplementary Table 2. Reactome pathways identified by AD genes.
Specific Reactome Pathway	P-value	FDR	HitGenes
tRNA processing in the mitochondrion	1.11e-16	1.05e-13	MT-TQ,MT-ND6,MT-ND4L,MT-ND4,MT-TT,MT-TR,MT-ND2,MT-ND3,MT-ND1,MT-TH,MT-CO2,MT-TG,MT-CO3,MT-TS2,MT-ATP6,MT-ATP8,MT-RNR1,MT-CYB
Plasma lipoprotein assembly, remodeling, and clearance	3.33e-16	1.57e-13	LIPA,LIPC,SOAT1,CETP,APOE,A2M,ABCA1,VLDLR,LDLR,NR1H2,ABCG1,LPL,ALB,APOA1,APOA4,APOA5,NPC1,NPC2,APOC4,APOC2,APOC1
rRNA processing in the mitochondrion	6e-15	1.88e-12	MT-ND4L,MT-ND4,MT-TT,MT-TR,MT-ND2,MT-ND3,MT-ND1,MT-TH,MT-CO2,MT-TG,MT-CO3,MT-TS2,MT-ATP6,MT-ATP8,MT-RNR1,MT-CYB
Interleukin-4 and Interleukin-13 signaling	1.94e-12	4.55e-10	ICAM1,TP53,MAOA,PIK3R1,HMOX1,CD36,IL10,IL18,IL1A,IL1B,PTGS2,ALOX5,F13A1,TNF,TGFB1,POU2F1,IL6,IL8,MMP1,MMP3,CCL2
Plasma lipoprotein clearance	8.06e-11	1.52e-08	LIPA,LIPC,SOAT1,APOE,VLDLR,LDLR,NR1H2,APOA1,NPC1,NPC2,APOC4,APOC1
Interleukin-10 signaling	3.56e-10	5.6e-08	IL1RN,ICAM1,CCR2,IL10,IL18,IL1A,IL1B,PTGS2,TNF,IL6,IL8,CCL3,CCL2
Retinoid metabolism and transport	2e-09	2.68e-07	LRAT,HSPG2,APOE,LDLR,LPL,APOA1,APOA4,LRP1,LRP2,LRP8,TTR,APOC2
Amyloid fiber formation	2.98e-09	3.48e-07	APP,HSPG2,APH1A,NCSTN,APH1B,APOE,PSENEN,BACE1,CST3,ADAM10,APOA1,APOA4,TTR,SNCA,SORL1
Metabolism of fat-soluble vitamins	5.19e-09	5.4e-07	LRAT,HSPG2,APOE,LDLR,LPL,APOA1,APOA4,LRP1,LRP2,LRP8,TTR,APOC2
Signaling by Interleukins	1.65e-08	1.46e-06	APP,IL1RN,ICAM1,MEF2A,TP53,MAOA,PIK3R1,HMOX1,CD36,CCR2,IL10,GSTO1,IL18,GAB2,IL1A,IL1B,PTGS2,ALOX5,IL33,F13A1,TNF,AGER,TGFB1,POU2F1,IL6,IL8,MMP1,MMP3,LCK,SOS2,CCL3,CCL2,S100B,SOD2
NOTCH4 Activation and Transmission of Signal to the Nucleus	1.75e-08	1.46e-06	APH1A,NCSTN,APH1B,PSENEN,ADAM10,PSEN2,PSEN1
NR1H2 and NR1H3-mediated signaling	1.87e-08	1.46e-06	CETP,APOD,APOE,PCK1,ABCA1,SREBF1,RXRA,NR1H2,ABCG1,APOC4,APOC2,APOC1
Plasma lipoprotein remodeling	2.23e-08	1.61e-06	LIPC,CETP,APOE,ABCG1,LPL,ALB,APOA1,APOA4,APOA5,APOC2
Plasma lipoprotein assembly	3.92e-08	2.62e-06	APOE,A2M,ABCA1,APOA1,APOA4,APOC4,APOC2,APOC1
tRNA processing	4.76e-08	2.95e-06	MT-TQ,MT-ND6,MT-ND4L,MT-ND4,MT-TT,MT-TR,MT-ND2,MT-ND3,MT-ND1,MT-TH,MT-CO2,MT-TG,MT-CO3,MT-TS2,MT-ATP6,MT-ATP8,MT-RNR1,MT-CYB
Noncanonical activation of NOTCH3	7.21e-08	4.18e-06	APH1A,NCSTN,APH1B,PSENEN,PSEN2,PSEN1
Signaling by Nuclear Receptors	1.42e-07	7.84e-06	RUNX1,CETP,PIK3R1,APOD,APOE,PCK1,ABCA1,CTSD,SREBF1,DLD,RXRA,NR1H2,CCNT1,ABCG1,POU2F1,CAV1,ESR1,ESR2,GNB3,MMP3,NOS3,APOC4,APOC2,APOC1
Nuclear signaling by ERBB4	1.65e-07	8.57e-06	APH1A,NCSTN,APH1B,APOE,PSENEN,PSEN2,PSEN1,ESR1,S100B
Platelet degranulation	2.24e-07	1.08e-05	APP,SERPINE1,SERPINF2,A2M,IGF1,TF,SERPINA3,SERPINA1,CD36,AHSG,F13A1,CLU,TGFB1,HSPA5,ALB,APOA1
NR1H3 & NR1H2 regulate gene expression linked to cholesterol transport and efflux	2.36e-07	1.08e-05	CETP,APOD,APOE,ABCA1,RXRA,NR1H2,ABCG1,APOC4,APOC2,APOC1
Platelet activation, signaling and aggregation	2.51e-07	1.08e-05	APP,SERPINE1,SERPINF2,PIK3R1,A2M,IGF1,TF,SERPINA3,SERPINA1,CD36,FCER1G,AHSG,DGKB,F13A1,CLU,TGFB1,HSPA5,ALB,GNB3,APOA1,LCK,GNA11,CSK
Chylomicron remodeling	2.64e-07	1.08e-05	APOE,LPL,APOA1,APOA4,APOA5,APOC2
HDL remodeling	2.64e-07	1.08e-05	CETP,APOE,ABCG1,ALB,APOA1,APOC2
Response to elevated platelet cytosolic Ca2+	3.7e-07	1.44e-05	APP,SERPINE1,SERPINF2,A2M,IGF1,TF,SERPINA3,SERPINA1,CD36,AHSG,F13A1,CLU,TGFB1,HSPA5,ALB,APOA1
Metabolism of vitamins and cofactors	4.45e-07	1.65e-05	LRAT,HSPG2,APOE,MTHFR,GSTO2,GSTO1,PTGS2,MTHFD1L,LDLR,LPL,MTR,APOA1,APOA4,LRP1,LRP2,LRP8,TTR,NOS3,APOC2
Regulated proteolysis of p75NTR	4.57e-07	1.65e-05	APH1A,NCSTN,APH1B,PSENEN,PSEN2,PSEN1
EPH-ephrin mediated repulsion of cells	6.22e-07	2.11e-05	EPHA4,EPHA1,APH1A,NCSTN,APH1B,PSENEN,ADAM10,PSEN2,PSEN1,EFNA5
Regulation of Insulin-like Growth Factor (IGF) transport and uptake by Insulin-like Growth Factor Binding Proteins (IGFBPs)	8.03e-07	2.65e-05	APP,C4A,APOE,IGF1,TF,SERPINA1,AHSG,CST3,GOLM1,ADAM10,IL6,ALB,MMP1,APOA1,APOA5
SUMOylation of intracellular receptors	1.19e-06	3.82e-05	AR,PPARG,PPARA,RXRA,NR1H2,UBE2I,VDR,ESR1
NOTCH2 Activation and Transmission of Signal to the Nucleus	1.78e-06	5.51e-05	APH1A,NCSTN,APH1B,PSENEN,ADAM10,PSEN2,PSEN1
Signaling by ERBB4	2.76e-06	8.27e-05	PIK3R1,APH1A,NCSTN,APH1B,APOE,PSENEN,PSEN2,PSEN1,ESR1,S100B
NRIF signals cell death from the nucleus	3.9e-06	0.000109	APH1A,NCSTN,APH1B,PSENEN,PSEN2,PSEN1
NOTCH3 Activation and Transmission of Signal to the Nucleus	4.08e-06	0.000109	APH1A,NCSTN,APH1B,PSENEN,ADAM10,PSEN2,PSEN1
Cytokine Signaling in Immune system	4.14e-06	0.000109	APP,IL1RN,ICAM1,MEF2A,TP53,MAOA,PIK3R1,HMOX1,EIF2AK2,CD36,CCR2,IL10,GSTO1,IL18,GAB2,IL1A,IL1B,PTGS2,ALOX5,IL33,F13A1,TNF,AGER,TGFB1,POU2F1,IL6,IL8,PIN1,MMP1,MMP3,TRAF2,LCK,SOS2,CCL3,CCL2,CSK,GBP2,S100B,SOD2
Post-translational protein phosphorylation	4.18e-06	0.000109	APP,C4A,APOE,TF,SERPINA1,AHSG,CST3,GOLM1,ADAM10,IL6,ALB,APOA1,APOA5
Signaling by Receptor Tyrosine Kinases	5.57e-06	0.000145	MEF2A,PIK3R1,APH1A,NCSTN,APH1B,ATP6V0A4,APOE,IGF1,GRIN2B,TF,PSENEN,GAB2,CDK5R1,PLAT,FGF1,ADAM10,ADAM12,PSEN2,PSEN1,BDNF,CAV1,ESR1,CDK5,CHD4,DNM2,LCK,CSK,NTRK1,NTRK2,NOS3,S100B
Visual phototransduction	1.1e-05	0.000276	LRAT,HSPG2,APOE,LDLR,LPL,APOA1,APOA4,LRP1,LRP2,LRP8,TTR,APOC2
Activated NOTCH1 Transmits Signal to the Nucleus	1.62e-05	0.000389	APH1A,NCSTN,APH1B,PSENEN,ADAM10,PSEN2,PSEN1
Activated NTRK2 signals through CDK5	1.85e-05	0.000444	CDK5R1,BDNF,CDK5,NTRK2
Signaling by NOTCH2	2.41e-05	0.000553	APH1A,NCSTN,APH1B,PSENEN,ADAM10,PSEN2,PSEN1
EPH-Ephrin signaling	2.65e-05	0.000609	EPHA4,EPHA1,APH1A,NCSTN,APH1B,GRIN2B,PSENEN,ADAM10,PSEN2,PSEN1,EFNA5
Degradation of the extracellular matrix	3.04e-05	0.000668	HSPG2,NCSTN,A2M,CTSS,CTSD,ADAM10,ADAM9,PSEN1,COL25A1,MMP1,MMP3,ACAN
Signaling by NOTCH3	4.02e-05	0.000845	APH1A,NCSTN,APH1B,PSENEN,WWC1,ADAM10,PSEN2,PSEN1
Metabolism of steroids	4.39e-05	0.000922	CH25H,HSD11B1,SREBF1,PPARA,RXRA,CYP46A1,CYP19A1,FDPS,UBE2I,VDR,DHCR24,ALB,HMGCR,LRP2
Signaling by NTRK2 (TRKB)	4.71e-05	0.000941	PIK3R1,GRIN2B,CDK5R1,BDNF,CDK5,NTRK2
PPARA activates gene expression	5.01e-05	0.001	ABCA1,CD36,SREBF1,PPARG,PPARA,RXRA,NR1H2,AGT,HMGCS2,APOA1,APOA5,HMGCR
Regulation of lipid metabolism by PPARalpha	5.87e-05	0.00117	ABCA1,CD36,SREBF1,PPARG,PPARA,RXRA,NR1H2,AGT,HMGCS2,APOA1,APOA5,HMGCR
Transcriptional regulation of white adipocyte differentiation	6.36e-05	0.00121	PCK1,CD36,SREBF1,PPARG,PPARA,RXRA,TNF,LPL,TGFB1,KLF5
Nuclear Receptor transcription pathway	6.92e-05	0.00132	AR,PPARG,PPARA,RXRA,NR1H2,VDR,ESR1,ESR2
Synthesis of 5-eicosatetraenoic acids	8.83e-05	0.00159	ALOX5,PON3,PON2,PON1
