# Supplementary material for: Biological and disease hallmarks of Alzheimer’s disease defined by Alzheimer’s disease genes
Source: Front Aging Neurosci. 2022 Nov 9;14:996030. doi: 10.3389/fnagi.2022.996030 (PMC9682170; doi:10.3389/fnagi.2022.996030)
Supplement: Supplementary file 3 [file Table_3.xlsx]

## Sheet: Supplementary table 3
Supplementary Table 3. Gene symbol, gull gene names and aliases.
Symbol (Hitgene abbreviation)	Full Gene Name	Gene Aliases
A2M	alpha-2-macroglobulin	A2MD, CPAMD5, FWP007, S863-7
ABCA1	ATP binding cassette subfamily A member 1	ABC-1, ABC1, CERP, HDLCQTL13, HDLDT1, HPALP1, TGD
ABCG1	ATP binding cassette subfamily G member 1	ABC8, WHITE1
ADAM10	ADAM metallopeptidase domain 10	AD10, AD18, CD156c, CDw156, HsT18717, MADM, RAK, kuz
AGER	advanced glycosylation end-product specific receptor	RAGE, SCARJ1, sRAGE
ALB	albumin	FDAHT, HSA, PRO0883, PRO0903, PRO1341
ALOX5	arachidonate 5-lipoxygenase	5-LO, 5-LOX, 5LPG, LOG5
APH1A	aph-1 homolog A, gamma-secretase subunit	6530402N02Rik, APH-1, APH-1A, CGI-78
APH1B	aph-1 homolog B, gamma-secretase subunit	APH-1B, PRO1328, PSFL, TAAV688
APOA1	apolipoprotein A1	HPALP2, apo(a)
APOA4	apolipoprotein A4
APOA5	apolipoprotein A5	APOAV, RAP3
APOC1	apolipoprotein C1	Apo-CI, ApoC-I, apo-CIB, apoC-IB
APOC2	apolipoprotein C2	APO-CII, APOC-II
APOC4	apolipoprotein C4	APO-CIV, APOC-IV
APOE	apolipoprotein E	AD2, APO-E, ApoE4, LDLCQ5, LPG
APP	amyloid beta precursor protein	AAA, ABETA, ABPP, AD1, APPI, CTFgamma, CVAP, PN-II, PN2, alpha-sAPP, preA4
BACE1	beta-secretase 1	ASP2, BACE, HSPC104
CCL2	C-C motif chemokine ligand 2	GDCF-2, HC11, HSMCR30, MCAF, MCP-1, MCP1, SCYA2, SMC-CF
CCL3	C-C motif chemokine ligand 3	G0S19-1, LD78ALPHA, MIP-1-alpha, MIP1A, SCYA3
CCR2	C-C motif chemokine receptor 2	CC-CKR-2, CCR-2, CCR2A, CCR2B, CD192, CKR2, CKR2A, CKR2B, CMKBR2, MCP-1-R
CD36	CD36 molecule	BDPLT10, CHDS7, FAT, GP3B, GP4, GPIV, PASIV, SCARB3
CETP	cholesteryl ester transfer protein	BPIFF, HDLCQ10
CST3	cystatin C	ARMD11, HEL-S-2
F13A1	coagulation factor XIII A chain	F13A
GAB2	GRB2 associated binding protein 2
GSTO1	glutathione S-transferase omega 1	GSTO 1-1, GSTTLp28, HEL-S-21, P28, SPG-R
HMOX1	heme oxygenase 1	HMOX1D, HO-1, HSP32, bK286B10
HSPG2	heparan sulfate proteoglycan 2	HSPG, PLC, PRCAN, SJA, SJS, SJS1
ICAM1	intercellular adhesion molecule 1	BB2, CD54, P3.58
IL10	interleukin 10	CSIF, GVHDS, IL-10, IL10A, TGIF
IL18	interleukin 18	IGIF, IL-18, IL-1g, IL1F4
IL1A	interleukin 1 alpha	IL-1 alpha, IL-1A, IL1, IL1-ALPHA, IL1F1
IL1B	interleukin 1 beta	IL-1, IL1-BETA, IL1F2, IL1beta
IL1RN	interleukin 1 receptor antagonist	DIRA, ICIL-1RA, IL-1RN, IL-1ra, IL-1ra3, IL1F3, IL1RA, IRAP, MVCD4
IL33	interleukin 33	C9orf26, DVS27, IL1F11, NF-HEV, NFEHEV
IL6	interleukin 6	BSF-2, BSF2, CDF, HGF, HSF, IFN-beta-2, IFNB2, IL-6
LCK	LCK proto-oncogene, Src family tyrosine kinase	IMD22, LSK, YT16, p56lck, pp58lck
LDLR	low density lipoprotein receptor	FH, FHC, FHCL1, LDLCQ2
LIPA	lipase A, lysosomal acid type	CESD, LAL
LIPC	lipase C, hepatic type	HDLCQ12, HL, HTGL, LIPH
LPL	lipoprotein lipase	HDLCQ11, LIPD
LRAT	lecithin retinol acyltransferase	LCA14
LRP1	LDL receptor related protein 1	A2MR, APOER, APR, CD91, IGFBP-3R, IGFBP3R, IGFBP3R1, KPA, LRP, LRP1A, TGFBR5
LRP2	LDL receptor related protein 2	DBS, GP330, LRP-2
LRP8	LDL receptor related protein 8	APOER2, HSZ75190, LRP-8, MCI1
MAOA	monoamine oxidase A	BRNRS, MAO-A
MEF2A	myocyte enhancer factor 2A	ADCAD1, RSRFC4, RSRFC9, mef2
MMP1	matrix metallopeptidase 1	CLG, CLGN
MMP3	matrix metallopeptidase 3	CHDS6, MMP-3, SL-1, STMY, STMY1, STR1
MT-ATP6	ATP synthase F0 subunit 6	ATPase6, MTATP6
MT-ATP8	ATP synthase F0 subunit 8	ATPase8, MTATP8
MT-CO2	cytochrome c oxidase subunit II	COII, MTCO2
MT-CO3	cytochrome c oxidase subunit III	COIII, MTCO3
MT-CYB	cytochrome b	MTCYB
MT-ND1	NADH dehydrogenase subunit 1	MTND1
MT-ND2	NADH dehydrogenase subunit 2	MTND2
MT-ND3	NADH dehydrogenase subunit 3	MTND3
MT-ND4	NADH dehydrogenase subunit 4	MTND4
MT-ND4L	NADH dehydrogenase subunit 4L	MTND4L
MT-ND6	NADH dehydrogenase subunit 6	MTND6
MT-RNR1	s-rRNA	MTRNR1
MT-TG	tRNA-Gly	MTTG
MT-TH	tRNA-His	MTTH
MT-TQ	tRNA-Gln	MTTQ
MT-TR	tRNA-Arg	MTTR
MT-TS2	tRNA-Ser	MTTS2
MT-TT	tRNA-Thr	MTTT
NCSTN	nicastrin	ATAG1874
NPC1	NPC intracellular cholesterol transporter 1	NPC, POGZ, SLC65A1
NPC2	NPC intracellular cholesterol transporter 2	EDDM1, HE1
NR1H2	nuclear receptor subfamily 1 group H member 2	LXR-b, LXRB, NER, NER-I, RIP15, UNR
PIK3R1	phosphoinositide-3-kinase regulatory subunit 1	AGM7, GRB1, IMD36, p85, p85-ALPHA
POU2F1	POU class 2 homeobox 1	OCT1, OTF1, Oct1Z, oct-1B
PSENEN	presenilin enhancer, gamma-secretase subunit	ACNINV2, MDS033, MSTP064, PEN-2, PEN2
PTGS2	prostaglandin-endoperoxide synthase 2	COX-2, COX2, GRIPGHS, PGG/HS, PGHS-2, PHS-2, hCox-2
S100B	S100 calcium binding protein B	NEF, S100, S100-B, S100beta
SNCA	synuclein alpha	NACP, PARK1, PARK4, PD1
SOAT1	sterol O-acyltransferase 1	ACACT, ACAT, ACAT-1, ACAT1, SOAT, STAT
SOD2	superoxide dismutase 2	GC1, GClnc1, IPO-B, IPOB, MNSOD, MVCD6, Mn-SOD
SORL1	sortilin related receptor 1	C11orf32, LR11, LRP9, SORLA, SorLA-1, gp250
SOS2	SOS Ras/Rho guanine nucleotide exchange factor 2	NS9, SOS-2
TGFB1	transforming growth factor beta 1	CED, DPD1, IBDIMDE, LAP, TGF-beta1, TGFB, TGFbeta
TNF	tumor necrosis factor	DIF, TNF-alpha, TNFA, TNFSF2, TNLG1F
TP53	tumor protein p53	BCC7, BMFS5, LFS1, P53, TRP53
TTR	transthyretin	ATTR, CTS, CTS1, HEL111, HsT2651, PALB, TBPA, TTN
VLDLR	very low density lipoprotein receptor	CAMRQ1, CARMQ1, CHRMQ1, VLDL-R, VLDLRCH
